# Supplementary material for: Identification of Extrachromosomal Linear microDNAs Interacted with microRNAs in the Cell Nuclei
Source: Cells. 2019 Feb 1;8(2):111. doi: 10.3390/cells8020111 (PMC6406244; doi:10.3390/cells8020111)
Supplement: Supplementary file 1 [file cells-08-00111-s001.zip]

Archive with 3 entries (2 files):
- manuscript-revise/
- manuscript-revise/manuscript-revise-clean.docx
- manuscript-revise/manuscript-revise-track change.docx
